# Supplementary material for: Miniaturized Continuous-Flow Digital PCR for Clinical-Level Serum Sample Based on the 3D Microfluidics and CMOS Imaging Device
Source: Sensors (Basel). 2020 Apr 28;20(9):2492. doi: 10.3390/s20092492 (PMC7250024; doi:10.3390/s20092492)
Supplement: Supplementary file 1 [file sensors-20-02492-s001.zip]

Archive with 2 entries (2 files):
- movie S1.mp4
- supplemental data.docx
